# Supplementary material for: Biocompatible and Biodegradable Nanocarriers for Targeted Drug Delivery in Precision Medicine
Source: Biomimetics (Basel). 2025 Jul 1;10(7):430. doi: 10.3390/biomimetics10070430 (PMC12292150; doi:10.3390/biomimetics10070430)
Supplement: Supplementary file 1 [file biomimetics-10-00430-s001.zip]

Archive with 1 entries (1 files):
- biomimetics-3608388-supplementary.pdf
